# Supplementary material for: Effects of Trichophyton mentagrophytes infection on the immune response of rabbits
Source: PeerJ. 2019 Sep 20;7:e7632. doi: 10.7717/peerj.7632 (PMC6756135; doi:10.7717/peerj.7632)
Supplement: Supplemental Information 2 [file peerj-07-7632-s002.xls]

## Sheet: Background
Gen5 Version	2.09.2
Plate	Take3 (290741)
Machine	Epoch
Series Number	1512031C
Bland results
Date	2018-10-24
Time	1899-12-31 11:07:42
		Position	260 Raw	280 Raw	320 Raw
		A2	0.094	0.09	0.086

## Sheet: Sample test 
Sample Results
Sample type	RNA
Test	1
Date	2018-10-24
Time	1899-12-31 11:07:42
			2	3
		A			Sample ID
					260
					280
					260/280
					ng/μL
		B	SPL1	1222	Sample ID
			0.598		260
			0.311		280
			1.921		260/280
			478.534		ng/μL
		C	SPL2	1229	Sample ID
			0.301		260
			0.174		280
			1.732		260/280
			241.04		ng/μL
		D	SPL3	1230	Sample ID
			0.527		260
			0.274		280
			1.924		260/280
			421.478		ng/μL
		E	SPL4	1254	Sample ID
			0.725		260
			0.363		280
			1.995		260/280
			579.826		ng/μL
		F	SPL5	1281	Sample ID
			0.694		260
			0.356		280
			1.952		260/280
			555.413		ng/μL
		G	SPL6	D1	Sample ID
			0.386		260
			0.207		280
			1.862		260/280
			308.88		ng/μL
		H	SPL7	D4	Sample ID
			0.402		260
			0.213		280
			1.884		260/280
			321.268		ng/μL
