# Supplementary material for: Effects of Trichophyton mentagrophytes infection on the immune response of rabbits
Source: PeerJ. 2019 Sep 20;7:e7632. doi: 10.7717/peerj.7632 (PMC6756135; doi:10.7717/peerj.7632)
Supplement: Supplemental Information 3 [file peerj-07-7632-s003.xls]

## Sheet: Sheet1
2018-09-07	Challenge	Challenge	Challenge	Challenge	Challenge	Challenge	Control	Control	Control	Control	Control	Control
	1260	1229	1230	1281	1222	1254	D1	D2	D3	D4	D5	D6		W-SCR
WBC	9400	9200	12300	12500	8800	6600	12000	14700	9700	16500	13500	11100				Twenty days post challenge	Ten days post challenge	Two days post challenge
SCC	8500	8100	11000	9400	8000	5700	9900	12100	8000	13600	11200	9900				85.6	88.3	90.9		Twenty days post challenge	85.6	84.6	84.2	83.2	83.8	85.3
MCC	400	400	300	800	300	400	900	1100	600	800	700	400				84.6	88.5	90.1		Ten days post challenge	88.3	88.5	85.4	67.4	78.6	85.3
LCC	500	700	900	2300	500	500	1200	1500	1100	2100	1600	800				84.2	85.4	91.4		Two days post challenge	90.9	90.1	91.4	82.5	82.5	82.6
																83.2	67.4	82.5
PLT	633000	660000	611000	678000	604000	752000	775000	580000	732000	733000	636000	449000				83.8	78.6	82.5
W-SCR	90.9	88.3	90.1	75.1	91.4	86.2	82.8	82	82.5	82.5	82.6	89				85.3	85.3	82.6
2018-09-17	Challenge	Challenge	Challenge	Challenge	Challenge	Challenge	Control	Control	Control	Control	Control	Control
	1260	1229	1230	1281	1222	1254	D1	D2	D3	D4	D5	D6		PLT
WBC	8100	11900	8900	10500	10400	8500	10600	12000	6600	6200	14000	10900
SCC	7200	10300	7900	9300	9300	7300	8500	8100	5600	5400	11000	9300				Twenty days post challenge	Ten days post challenge	Two days post challenge
MCC	500	600	500	500	400	600	900	1300	400	400	1100	700				979000	547000	633000		Twenty days post challenge	979000	796000	759000	465000	460000	493000
LCC	400	1000	500	700	700	600	1200	2600	600	400	1900	900				796000	652000	660000		Ten days post challenge	547000	652000	545000	491000	441000	456000
																759000	545000	611000		Two days post challenge	633000	660000	611000	775000	732000	733000
PLT	547000	443000	372000	652000	545000	407000	491000	441000	456000	120000	515000	211000				465000	491000	775000
W-SCR	88.3	86.9	89.3	88.5	89.6	85.4	80.5	67.4	85	87.9	78.6	85.3				460000	441000	732000
																493000	456000	733000
2018-09-25	Challenge	Challenge	Challenge	Challenge	Challenge	Challenge	Control	Control	Control	Control	Control	Control
	1260	1229	1230	1281	1222	1254	D1	D2	D3	D4	D5	D6
WBC	5500	11300	8100	10700	12900	8000	10400	4100	12000	15000	13000	16800
SCC	4600	8900	7200	9200	10900	6700	7500	3500	10000	12600	11100	12500
MCC	400	1000	300	600	700	500	1300	300	900	1100	900	1400
LCC	500	1400	600	900	1300	800	1600	300	1100	1300	1000	2900
PLT	85000	979000	479000	796000	759000	615000	465000	460000	502000	597000	493000	826000
W-SCR	83.7	78.6	89.4	85.6	84.6	84.2	72	85.7	83.2	83.8	85.3	74.7
					Lymphocyte -SCC
					Twenty days post challenge	8900	9200	10900	10000	11100	12500
					Ten days post challenge	10300	9300	9300	8100	5600	5400
					Two days post challenge	8500	8100	8000	13600	12100	11200
					RDW	fL
					Twenty days post challenge	41.8	44.6	47.4	37	35.8	35.7
					Ten days post challenge	54.5	44.6	41.7	33.9	39.6	37.3
					Two days post challenge	53.3	48.1	43.5	36.8	36.4	39.1
